# Supplementary material for: Comparative transcriptome analysis between planarian Dugesia japonica and other platyhelminth species
Source: BMC Genomics. 2012 Jun 29;13:289. doi: 10.1186/1471-2164-13-289 (PMC3507646; doi:10.1186/1471-2164-13-289)
Supplement: Additional file 1 — 7,362 DDBJ entries registered by previous research. [file 1471-2164-13-289-S1.txt]

Additional file 1. 7,362 DDBJ entries registered by previous research.
AB231880	Dj-ZicA
AB231881	Dj-ZicB
BP185095	Dj_aH_000_04408HH
BP185096	Dj_aH_000_04406HH
BP185097	Dj_aH_000_04404HH
BP185098	Dj_aH_000_04403HH
BP185099	Dj_aH_000_04402HH
BP185100	Dj_aH_000_04400HH
BP185101	Dj_aH_000_04399HH
BP185102	Dj_aH_000_04397HH
BP185103	Dj_aH_000_04395HH
BP185104	Dj_aH_000_04394HH
BP185105	Dj_aH_000_04393HH
BP185106	Dj_aH_000_04392HH
BP185107	Dj_aH_000_04391HH
BP185108	Dj_aH_000_04389HH
BP185109	Dj_aH_000_04388HH
BP185110	Dj_aH_000_04387HH
BP185111	Dj_aH_000_04386HH
BP185112	Dj_aH_000_04384HH
BP185113	Dj_aH_000_04382HH
BP185114	Dj_aH_000_04376HH
BP185115	Dj_aH_000_04375HH
BP185116	Dj_aH_000_04374HH
BP185117	Dj_aH_000_04372HH
BP185118	Dj_aH_000_04365HH
BP185119	Dj_aH_000_04363HH
BP185120	Dj_aH_000_04361HH
BP185121	Dj_aH_000_04359HH
BP185122	Dj_aH_000_04358HH
BP185123	Dj_aH_000_04356HH
BP185124	Dj_aH_000_04353HH
BP185125	Dj_aH_000_04350HH
BP185126	Dj_aH_000_04349HH
BP185127	Dj_aH_000_04341HH
BP185128	Dj_aH_000_04340HH
BP185129	Dj_aH_000_04339HH
BP185130	Dj_aH_000_04338HH
BP185131	Dj_aH_000_04336HH
BP185132	Dj_aH_000_04335HH
BP185133	Dj_aH_000_04333HH
BP185134	Dj_aH_000_04331HH
BP185135	Dj_aH_000_04330HH
BP185136	Dj_aH_000_04329HH
BP185137	Dj_aH_000_04328HH
BP185138	Dj_aH_000_04326HH
BP185139	Dj_aH_000_04323HH
BP185140	Dj_aH_000_04320HH
BP185141	Dj_aH_000_04317HH
BP185142	Dj_aH_000_04316HH
BP185143	Dj_aH_000_04315HH
BP185144	Dj_aH_000_04313HH
BP185145	Dj_aH_000_04311HH
BP185146	Dj_aH_000_04310HH
BP185147	Dj_aH_000_04309HH
BP185148	Dj_aH_000_04308HH
BP185149	Dj_aH_000_04306HH
BP185150	Dj_aH_000_04304HH
BP185151	Dj_aH_000_04303HH
BP185152	Dj_aH_000_04302HH
BP185153	Dj_aH_000_04301HH
BP185154	Dj_aH_000_04300HH
BP185155	Dj_aH_000_04299HH
BP185156	Dj_aH_000_04297HH
BP185157	Dj_aH_000_04294HH
BP185158	Dj_aH_000_04293HH
BP185159	Dj_aH_000_04292HH
BP185160	Dj_aH_000_04290HH
BP185161	Dj_aH_000_04289HH
BP185162	Dj_aH_000_04288HH
BP185163	Dj_aH_000_04287HH
BP185164	Dj_aH_000_04284HH
BP185165	Dj_aH_000_04283HH
BP185166	Dj_aH_000_04282HH
BP185167	Dj_aH_000_04281HH
BP185168	Dj_aH_000_04277HH
BP185169	Dj_aH_000_04275HH
BP185170	Dj_aH_000_04274HH
BP185171	Dj_aH_000_04271HH
BP185172	Dj_aH_000_04270HH
BP185173	Dj_aH_000_04266HH
BP185174	Dj_aH_000_04265HH
BP185175	Dj_aH_000_04264HH
BP185176	Dj_aH_000_04263HH
BP185177	Dj_aH_000_04261HH
BP185178	Dj_aH_000_04260HH
BP185179	Dj_aH_000_04259HH
BP185180	Dj_aH_000_04258HH
BP185181	Dj_aH_000_04256HH
BP185182	Dj_aH_000_04255HH
BP185183	Dj_aH_000_04253HH
BP185184	Dj_aH_000_04250HH
BP185185	Dj_aH_000_04246HH
BP185186	Dj_aH_000_04245HH
BP185187	Dj_aH_000_04243HH
BP185188	Dj_aH_000_04230HH
BP185189	Dj_aH_000_04224HH
BP185190	Dj_aH_000_04216HH
BP185191	Dj_aH_000_04214HH
BP185192	Dj_aH_000_04208HH
BP185193	Dj_aH_000_04207HH
BP185194	Dj_aH_000_04206HH
BP185195	Dj_aH_000_04205HH
BP185196	Dj_aH_000_04204HH
BP185197	Dj_aH_000_04203HH
BP185198	Dj_aH_000_04202HH
BP185199	Dj_aH_000_04200HH
BP185200	Dj_aH_000_04199HH
BP185201	Dj_aH_000_04198HH
BP185202	Dj_aH_000_04197HH
BP185203	Dj_aH_000_04196HH
BP185204	Dj_aH_000_04194HH
BP185205	Dj_aH_000_04193HH
BP185206	Dj_aH_000_04191HH
BP185207	Dj_aH_000_04190HH
BP185208	Dj_aH_000_04189HH
BP185209	Dj_aH_000_04188HH
BP185210	Dj_aH_000_04187HH
BP185211	Dj_aH_000_04186HH
BP185212	Dj_aH_000_04184HH
BP185213	Dj_aH_000_04183HH
BP185214	Dj_aH_000_04180HH
BP185215	Dj_aH_000_04179HH
BP185216	Dj_aH_000_04177HH
BP185217	Dj_aH_000_04174HH
BP185218	Dj_aH_000_04173HH
BP185219	Dj_aH_000_04172HH
BP185220	Dj_aH_000_04170HH
BP185221	Dj_aH_000_04169HH
BP185222	Dj_aH_000_04168HH
BP185223	Dj_aH_000_04167HH
BP185224	Dj_aH_000_04166HH
BP185225	Dj_aH_000_04165HH
BP185226	Dj_aH_000_04164HH
BP185227	Dj_aH_000_04163HH
BP185228	Dj_aH_000_04162HH
BP185229	Dj_aH_000_04161HH
BP185230	Dj_aH_000_04159HH
BP185231	Dj_aH_000_04158HH
BP185232	Dj_aH_000_04157HH
BP185233	Dj_aH_000_04155HH
BP185234	Dj_aH_000_04154HH
BP185235	Dj_aH_000_04153HH
BP185236	Dj_aH_000_04152HH
BP185237	Dj_aH_000_04151HH
BP185238	Dj_aH_000_04150HH
BP185239	Dj_aH_000_04149HH
BP185240	Dj_aH_000_04148HH
BP185241	Dj_aH_000_04146HH
BP185242	Dj_aH_000_04144HH
BP185243	Dj_aH_000_04142HH
BP185244	Dj_aH_000_04140HH
BP185245	Dj_aH_000_04139HH
BP185246	Dj_aH_000_04138HH
BP185247	Dj_aH_000_04137HH
BP185248	Dj_aH_000_04136HH
BP185249	Dj_aH_000_04135HH
BP185250	Dj_aH_000_04134HH
BP185251	Dj_aH_000_04133HH
BP185252	Dj_aH_000_04131HH
BP185253	Dj_aH_000_04130HH
BP185254	Dj_aH_000_04128HH
BP185255	Dj_aH_000_04126HH
BP185256	Dj_aH_000_04124HH
BP185257	Dj_aH_000_04122HH
BP185258	Dj_aH_000_04120HH
BP185259	Dj_aH_000_04119HH
BP185260	Dj_aH_000_04118HH
BP185261	Dj_aH_000_04115HH
BP185262	Dj_aH_000_04110HH
BP185263	Dj_aH_000_04109HH
BP185264	Dj_aH_000_04108HH
BP185265	Dj_aH_000_04107HH
BP185266	Dj_aH_000_04106HH
BP185267	Dj_aH_000_04105HH
BP185268	Dj_aH_000_04104HH
BP185269	Dj_aH_000_04102HH
BP185270	Dj_aH_000_04098HH
BP185271	Dj_aH_000_04097HH
BP185272	Dj_aH_000_04096HH
BP185273	Dj_aH_000_04095HH
BP185274	Dj_aH_000_04094HH
BP185275	Dj_aH_000_04093HH
BP185276	Dj_aH_000_04089HH
BP185277	Dj_aH_000_04088HH
BP185278	Dj_aH_000_04087HH
BP185279	Dj_aH_000_04086HH
BP185280	Dj_aH_000_04085HH
BP185281	Dj_aH_000_04084HH
BP185282	Dj_aH_000_04083HH
BP185283	Dj_aH_000_04081HH
BP185284	Dj_aH_000_04080HH
BP185285	Dj_aH_000_04079HH
BP185286	Dj_aH_000_04078HH
BP185287	Dj_aH_000_04077HH
BP185288	Dj_aH_000_04076HH
BP185289	Dj_aH_000_04075HH
BP185290	Dj_aH_000_04074HH
BP185291	Dj_aH_000_04073HH
BP185292	Dj_aH_000_04072HH
BP185293	Dj_aH_000_04071HH
BP185294	Dj_aH_000_04070HH
BP185295	Dj_aH_000_04069HH
BP185296	Dj_aH_000_04067HH
BP185297	Dj_aH_000_04066HH
BP185298	Dj_aH_000_04064HH
BP185299	Dj_aH_000_04063HH
BP185300	Dj_aH_000_04061HH
BP185301	Dj_aH_000_04060HH
BP185302	Dj_aH_000_04059HH
BP185303	Dj_aH_000_04058HH
BP185304	Dj_aH_000_04057HH
BP185305	Dj_aH_000_04054HH
BP185306	Dj_aH_000_04053HH
BP185307	Dj_aH_000_04051HH
BP185308	Dj_aH_000_04048HH
BP185309	Dj_aH_000_04047HH
BP185310	Dj_aH_000_04043HH
BP185311	Dj_aH_000_04042HH
BP185312	Dj_aH_000_04039HH
BP185313	Dj_aH_000_04037HH
BP185314	Dj_aH_000_04036HH
BP185315	Dj_aH_000_04035HH
BP185316	Dj_aH_000_04034HH
BP185317	Dj_aH_000_04033HH
BP185318	Dj_aH_000_04032HH
BP185319	Dj_aH_000_04031HH
BP185320	Dj_aH_000_04028HH
BP185321	Dj_aH_000_04025HH
BP185322	Dj_aH_000_04023HH
BP185323	Dj_aH_000_04022HH
BP185324	Dj_aH_000_04021HH
BP185325	Dj_aH_000_04019HH
BP185326	Dj_aH_000_04017HH
BP185327	Dj_aH_000_04016HH
BP185328	Dj_aH_000_04013HH
BP185329	Dj_aH_000_04012HH
BP185330	Dj_aH_000_04011HH
BP185331	Dj_aH_000_04010HH
BP185332	Dj_aH_000_04009HH
BP185333	Dj_aH_000_04008HH
BP185334	Dj_aH_000_04002HH
BP185335	Dj_aH_000_04001HH
BP185336	Dj_aH_000_04000HH
BP185337	Dj_aH_000_03794HH
BP185338	Dj_aH_000_03793HH
BP185339	Dj_aH_000_03792HH
BP185340	Dj_aH_000_03789HH
BP185341	Dj_aH_000_03787HH
BP185342	Dj_aH_000_03786HH
BP185343	Dj_aH_000_03785HH
BP185344	Dj_aH_000_03784HH
BP185345	Dj_aH_000_03783HH
BP185346	Dj_aH_000_03782HH
BP185347	Dj_aH_000_03781HH
BP185348	Dj_aH_000_03780HH
BP185349	Dj_aH_000_03779HH
BP185350	Dj_aH_000_03778HH
BP185351	Dj_aH_000_03777HH
BP185352	Dj_aH_000_03776HH
BP185353	Dj_aH_000_03775HH
BP185354	Dj_aH_000_03774HH
BP185355	Dj_aH_000_03773HH
BP185356	Dj_aH_000_03772HH
BP185357	Dj_aH_000_03771HH
BP185358	Dj_aH_000_03769HH
BP185359	Dj_aH_000_03768HH
BP185360	Dj_aH_000_03767HH
BP185361	Dj_aH_000_03766HH
BP185362	Dj_aH_000_03765HH
BP185363	Dj_aH_000_03764HH
BP185364	Dj_aH_000_03762HH
BP185365	Dj_aH_000_03760HH
BP185366	Dj_aH_000_03759HH
BP185367	Dj_aH_000_03758HH
BP185368	Dj_aH_000_03757HH
BP185369	Dj_aH_000_03756HH
BP185370	Dj_aH_000_03754HH
BP185371	Dj_aH_000_03753HH
BP185372	Dj_aH_000_03752HH
BP185373	Dj_aH_000_03751HH
BP185374	Dj_aH_000_03750HH
BP185375	Dj_aH_000_03749HH
BP185376	Dj_aH_000_03748HH
BP185377	Dj_aH_000_03747HH
BP185378	Dj_aH_000_03746HH
BP185379	Dj_aH_000_03745HH
BP185380	Dj_aH_000_03744HH
BP185381	Dj_aH_000_03741HH
BP185382	Dj_aH_000_03740HH
BP185383	Dj_aH_000_03739HH
BP185384	Dj_aH_000_03738HH
BP185385	Dj_aH_000_03737HH
BP185386	Dj_aH_000_03736HH
BP185387	Dj_aH_000_03735HH
BP185388	Dj_aH_000_03734HH
BP185389	Dj_aH_000_03732HH
BP185390	Dj_aH_000_03731HH
BP185391	Dj_aH_000_03730HH
BP185392	Dj_aH_000_03728HH
BP185393	Dj_aH_000_03724HH
BP185394	Dj_aH_000_03723HH
BP185395	Dj_aH_000_03722HH
BP185396	Dj_aH_000_03721HH
BP185397	Dj_aH_000_03720HH
BP185398	Dj_aH_000_03719HH
BP185399	Dj_aH_000_03718HH
BP185400	Dj_aH_000_03717HH
BP185401	Dj_aH_000_03715HH
BP185402	Dj_aH_000_03712HH
BP185403	Dj_aH_000_03711HH
BP185404	Dj_aH_000_03710HH
BP185405	Dj_aH_000_03709HH
BP185406	Dj_aH_000_03708HH
BP185407	Dj_aH_000_03706HH
BP185408	Dj_aH_000_03705HH
BP185409	Dj_aH_000_03704HH
BP185410	Dj_aH_000_03703HH
BP185411	Dj_aH_000_03700HH
BP185412	Dj_aH_000_03696HH
BP185413	Dj_aH_000_03695HH
BP185414	Dj_aH_000_03693HH
BP185415	Dj_aH_000_03692HH
BP185416	Dj_aH_000_03691HH
BP185417	Dj_aH_000_03690HH
BP185418	Dj_aH_000_03689HH
BP185419	Dj_aH_000_03688HH
BP185420	Dj_aH_000_03687HH
BP185421	Dj_aH_000_03686HH
BP185422	Dj_aH_000_03685HH
BP185423	Dj_aH_000_03683HH
BP185424	Dj_aH_000_03682HH
BP185425	Dj_aH_000_03681HH
BP185426	Dj_aH_000_03680HH
BP185427	Dj_aH_000_03679HH
BP185428	Dj_aH_000_03676HH
BP185429	Dj_aH_000_03675HH
BP185430	Dj_aH_000_03674HH
BP185431	Dj_aH_000_03673HH
BP185432	Dj_aH_000_03672HH
BP185433	Dj_aH_000_03670HH
BP185434	Dj_aH_000_03668HH
BP185435	Dj_aH_000_03667HH
BP185436	Dj_aH_000_03666HH
BP185437	Dj_aH_000_03665HH
BP185438	Dj_aH_000_03664HH
BP185439	Dj_aH_000_03663HH
BP185440	Dj_aH_000_03661HH
BP185441	Dj_aH_000_03659HH
BP185442	Dj_aH_000_03657HH
BP185443	Dj_aH_000_03656HH
BP185444	Dj_aH_000_03655HH
BP185445	Dj_aH_000_03652HH
BP185446	Dj_aH_000_03651HH
BP185447	Dj_aH_000_03650HH
BP185448	Dj_aH_000_03649HH
BP185449	Dj_aH_000_03648HH
BP185450	Dj_aH_000_03647HH
BP185451	Dj_aH_000_03646HH
BP185452	Dj_aH_000_03643HH
BP185453	Dj_aH_000_03642HH
BP185454	Dj_aH_000_03640HH
BP185455	Dj_aH_000_03639HH
BP185456	Dj_aH_000_03638HH
BP185457	Dj_aH_000_03637HH
BP185458	Dj_aH_000_03636HH
BP185459	Dj_aH_000_03635HH
BP185460	Dj_aH_000_03634HH
BP185461	Dj_aH_000_03633HH
BP185462	Dj_aH_000_03632HH
BP185463	Dj_aH_000_03631HH
BP185464	Dj_aH_000_03630HH
BP185465	Dj_aH_000_03629HH
BP185466	Dj_aH_000_03628HH
BP185467	Dj_aH_000_03627HH
BP185468	Dj_aH_000_03625HH
BP185469	Dj_aH_000_03624HH
BP185470	Dj_aH_000_03623HH
BP185471	Dj_aH_000_03622HH
BP185472	Dj_aH_000_03620HH
BP185473	Dj_aH_000_03616HH
BP185474	Dj_aH_000_03615HH
BP185475	Dj_aH_000_03614HH
BP185476	Dj_aH_000_03613HH
BP185477	Dj_aH_000_03612HH
BP185478	Dj_aH_000_03610HH
BP185479	Dj_aH_000_03609HH
BP185480	Dj_aH_000_03608HH
BP185481	Dj_aH_000_03607HH
BP185482	Dj_aH_000_03606HH
BP185483	Dj_aH_000_03605HH
BP185484	Dj_aH_000_03604HH
BP185485	Dj_aH_000_03602HH
BP185486	Dj_aH_000_03600HH
BP185487	Dj_aH_000_03599HH
BP185488	Dj_aH_000_03598HH
BP185489	Dj_aH_000_03597HH
BP185490	Dj_aH_000_03596HH
BP185491	Dj_aH_000_03594HH
BP185492	Dj_aH_000_03593HH
BP185493	Dj_aH_000_03589HH
BP185494	Dj_aH_000_03587HH
BP185495	Dj_aH_000_03586HH
BP185496	Dj_aH_000_03585HH
BP185497	Dj_aH_000_03584HH
BP185498	Dj_aH_000_03583HH
BP185499	Dj_aH_000_03582HH
BP185500	Dj_aH_000_03580HH
BP185501	Dj_aH_000_03579HH
BP185502	Dj_aH_000_03578HH
BP185503	Dj_aH_000_03577HH
BP185504	Dj_aH_000_03576HH
BP185505	Dj_aH_000_03575HH
BP185506	Dj_aH_000_03574HH
BP185507	Dj_aH_000_03573HH
BP185508	Dj_aH_000_03572HH
BP185509	Dj_aH_000_03571HH
BP185510	Dj_aH_000_03568HH
BP185511	Dj_aH_000_03567HH
BP185512	Dj_aH_000_03566HH
BP185513	Dj_aH_000_03565HH
BP185514	Dj_aH_000_03564HH
BP185515	Dj_aH_000_03563HH
BP185516	Dj_aH_000_03562HH
BP185517	Dj_aH_000_03561HH
BP185518	Dj_aH_000_03560HH
BP185519	Dj_aH_000_03559HH
BP185520	Dj_aH_000_03558HH
BP185521	Dj_aH_000_03557HH
BP185522	Dj_aH_000_03556HH
BP185523	Dj_aH_000_03555HH
BP185524	Dj_aH_000_03552HH
BP185525	Dj_aH_000_03551HH
BP185526	Dj_aH_000_03550HH
BP185527	Dj_aH_000_03549HH
BP185528	Dj_aH_000_03548HH
BP185529	Dj_aH_000_03547HH
BP185530	Dj_aH_000_03546HH
BP185531	Dj_aH_000_03545HH
BP185532	Dj_aH_000_03544HH
BP185533	Dj_aH_000_03541HH
BP185534	Dj_aH_000_03540HH
BP185535	Dj_aH_000_03539HH
BP185536	Dj_aH_000_03537HH
BP185537	Dj_aH_000_03536HH
BP185538	Dj_aH_000_03535HH
BP185539	Dj_aH_000_03534HH
BP185540	Dj_aH_000_03533HH
BP185541	Dj_aH_000_03532HH
BP185542	Dj_aH_000_03531HH
BP185543	Dj_aH_000_03528HH
BP185544	Dj_aH_000_03527HH
BP185545	Dj_aH_000_03526HH
BP185546	Dj_aH_000_03525HH
BP185547	Dj_aH_000_03523HH
BP185548	Dj_aH_000_03521HH
BP185549	Dj_aH_000_03520HH
BP185550	Dj_aH_000_03519HH
BP185551	Dj_aH_000_03518HH
BP185552	Dj_aH_000_03517HH
BP185553	Dj_aH_000_03516HH
BP185554	Dj_aH_000_03515HH
BP185555	Dj_aH_000_03514HH
BP185556	Dj_aH_000_03513HH
BP185557	Dj_aH_000_03512HH
BP185558	Dj_aH_000_03511HH
BP185559	Dj_aH_000_03510HH
BP185560	Dj_aH_000_03509HH
BP185561	Dj_aH_000_03508HH
BP185562	Dj_aH_000_03507HH
BP185563	Dj_aH_000_03505HH
BP185564	Dj_aH_000_03504HH
BP185565	Dj_aH_000_03502HH
BP185566	Dj_aH_000_03501HH
BP185567	Dj_aH_000_03500HH
BP185568	Dj_aH_000_03499HH
BP185569	Dj_aH_000_03498HH
BP185570	Dj_aH_000_03496HH
BP185571	Dj_aH_000_03495HH
BP185572	Dj_aH_000_03494HH
BP185573	Dj_aH_000_03493HH
BP185574	Dj_aH_000_03492HH
BP185575	Dj_aH_000_03491HH
BP185576	Dj_aH_000_03489HH
BP185577	Dj_aH_000_03488HH
BP185578	Dj_aH_000_03487HH
BP185579	Dj_aH_000_03485HH
BP185580	Dj_aH_000_03484HH
BP185581	Dj_aH_000_03482HH
BP185582	Dj_aH_000_03480HH
BP185583	Dj_aH_000_03478HH
BP185584	Dj_aH_000_03476HH
BP185585	Dj_aH_000_03473HH
BP185586	Dj_aH_000_03471HH
BP185587	Dj_aH_000_03468HH
BP185588	Dj_aH_000_03467HH
BP185589	Dj_aH_000_03466HH
BP185590	Dj_aH_000_03465HH
BP185591	Dj_aH_000_03463HH
BP185592	Dj_aH_000_03461HH
BP185593	Dj_aH_000_03460HH
BP185594	Dj_aH_000_03459HH
BP185595	Dj_aH_000_03458HH
BP185596	Dj_aH_000_03456HH
BP185597	Dj_aH_000_03455HH
BP185598	Dj_aH_000_03453HH
BP185599	Dj_aH_000_03452HH
BP185600	Dj_aH_000_03450HH
BP185601	Dj_aH_000_03449HH
BP185602	Dj_aH_000_03447HH
BP185603	Dj_aH_000_03446HH
BP185604	Dj_aH_000_03445HH
BP185605	Dj_aH_000_03444HH
BP185606	Dj_aH_000_03443HH
BP185607	Dj_aH_000_03441HH
BP185608	Dj_aH_000_03440HH
BP185609	Dj_aH_000_03439HH
BP185610	Dj_aH_000_03437HH
BP185611	Dj_aH_000_03436HH
BP185612	Dj_aH_000_03434HH
BP185613	Dj_aH_000_03433HH
BP185614	Dj_aH_000_03431HH
BP185615	Dj_aH_000_03430HH
BP185616	Dj_aH_000_03429HH
BP185617	Dj_aH_000_03428HH
BP185618	Dj_aH_000_03427HH
BP185619	Dj_aH_000_03426HH
BP185620	Dj_aH_000_03425HH
BP185621	Dj_aH_000_03424HH
BP185622	Dj_aH_000_03392HH
BP185623	Dj_aH_000_03389HH
BP185624	Dj_aH_000_03388HH
BP185625	Dj_aH_000_03386HH
BP185626	Dj_aH_000_03385HH
BP185627	Dj_aH_000_03384HH
BP185628	Dj_aH_000_03383HH
BP185629	Dj_aH_000_03382HH
BP185630	Dj_aH_000_03381HH
BP185631	Dj_aH_000_03377HH
BP185632	Dj_aH_000_03376HH
BP185633	Dj_aH_000_03375HH
BP185634	Dj_aH_000_03374HH
BP185635	Dj_aH_000_03373HH
BP185636	Dj_aH_000_03371HH
BP185637	Dj_aH_000_03370HH
BP185638	Dj_aH_000_03369HH
BP185639	Dj_aH_000_03367HH
BP185640	Dj_aH_000_03366HH
BP185641	Dj_aH_000_03360HH
BP185642	Dj_aH_000_03353HH
BP185643	Dj_aH_000_03352HH
BP185644	Dj_aH_000_03351HH
BP185645	Dj_aH_000_03350HH
BP185646	Dj_aH_000_03349HH
BP185647	Dj_aH_000_03348HH
BP185648	Dj_aH_000_03346HH
BP185649	Dj_aH_000_03345HH
BP185650	Dj_aH_000_03341HH
BP185651	Dj_aH_000_03340HH
BP185652	Dj_aH_000_03339HH
BP185653	Dj_aH_000_03337HH
BP185654	Dj_aH_000_03336HH
BP185655	Dj_aH_000_03335HH
BP185656	Dj_aH_000_03334HH
BP185657	Dj_aH_000_03333HH
BP185658	Dj_aH_000_03332HH
BP185659	Dj_aH_000_03331HH
BP185660	Dj_aH_000_03329HH
BP185661	Dj_aH_000_03328HH
BP185662	Dj_aH_000_03327HH
BP185663	Dj_aH_000_03326HH
BP185664	Dj_aH_000_03325HH
BP185665	Dj_aH_000_03324HH
BP185666	Dj_aH_000_03323HH
BP185667	Dj_aH_000_03322HH
BP185668	Dj_aH_000_03321HH
BP185669	Dj_aH_000_03318HH
BP185670	Dj_aH_000_03317HH
BP185671	Dj_aH_000_03316HH
BP185672	Dj_aH_000_03315HH
BP185673	Dj_aH_000_03314HH
BP185674	Dj_aH_000_03312HH
BP185675	Dj_aH_000_03311HH
BP185676	Dj_aH_000_03310HH
BP185677	Dj_aH_000_03308HH
BP185678	Dj_aH_000_03307HH
BP185679	Dj_aH_000_03306HH
BP185680	Dj_aH_000_03305HH
BP185681	Dj_aH_000_03304HH
BP185682	Dj_aH_000_03303HH
BP185683	Dj_aH_000_03302HH
BP185684	Dj_aH_000_03298HH
BP185685	Dj_aH_000_03297HH
BP185686	Dj_aH_000_03294HH
BP185687	Dj_aH_000_03293HH
BP185688	Dj_aH_000_03292HH
BP185689	Dj_aH_000_03290HH
BP185690	Dj_aH_000_03288HH
BP185691	Dj_aH_000_03286HH
BP185692	Dj_aH_000_03285HH
BP185693	Dj_aH_000_03284HH
BP185694	Dj_aH_000_03283HH
BP185695	Dj_aH_000_03282HH
BP185696	Dj_aH_000_03281HH
BP185697	Dj_aH_000_03280HH
BP185698	Dj_aH_000_03278HH
BP185699	Dj_aH_000_03277HH
BP185700	Dj_aH_000_03275HH
BP185701	Dj_aH_000_03274HH
BP185702	Dj_aH_000_03272HH
BP185703	Dj_aH_000_03271HH
BP185704	Dj_aH_000_03269HH
BP185705	Dj_aH_000_03266HH
BP185706	Dj_aH_000_03265HH
BP185707	Dj_aH_000_03264HH
BP185708	Dj_aH_000_03263HH
BP185709	Dj_aH_000_03262HH
BP185710	Dj_aH_000_03261HH
BP185711	Dj_aH_000_03257HH
BP185712	Dj_aH_000_03256HH
BP185713	Dj_aH_000_03255HH
BP185714	Dj_aH_000_03254HH
BP185715	Dj_aH_000_03252HH
BP185716	Dj_aH_000_03251HH
BP185717	Dj_aH_000_03250HH
BP185718	Dj_aH_000_03249HH
BP185719	Dj_aH_000_03247HH
BP185720	Dj_aH_000_03246HH
BP185721	Dj_aH_000_03245HH
BP185722	Dj_aH_000_03243HH
BP185723	Dj_aH_000_03242HH
BP185724	Dj_aH_000_03241HH
BP185725	Dj_aH_000_03240HH
BP185726	Dj_aH_000_03239HH
BP185727	Dj_aH_000_03237HH
BP185728	Dj_aH_000_03236HH
BP185729	Dj_aH_000_03235HH
BP185730	Dj_aH_000_03231HH
BP185731	Dj_aH_000_03230HH
BP185732	Dj_aH_000_03229HH
BP185733	Dj_aH_000_03227HH
BP185734	Dj_aH_000_03226HH
BP185735	Dj_aH_000_03224HH
BP185736	Dj_aH_000_03222HH
BP185737	Dj_aH_000_03221HH
BP185738	Dj_aH_000_03217HH
BP185739	Dj_aH_000_03212HH
BP185740	Dj_aH_000_03208HH
BP185741	Dj_aH_000_03203HH
BP185742	Dj_aH_000_03200HH
BP185743	Dj_aH_000_03198HH
BP185744	Dj_aH_000_03196HH
BP185745	Dj_aH_000_03193HH
BP185746	Dj_aH_000_03184HH
BP185747	Dj_aH_000_03183HH
BP185748	Dj_aH_000_03182HH
BP185749	Dj_aH_000_03180HH
BP185750	Dj_aH_000_03179HH
BP185751	Dj_aH_000_03176HH
BP185752	Dj_aH_000_03175HH
BP185753	Dj_aH_000_03174HH
BP185754	Dj_aH_000_03172HH
BP185755	Dj_aH_000_03170HH
BP185756	Dj_aH_000_03169HH
BP185757	Dj_aH_000_03168HH
BP185758	Dj_aH_000_03167HH
BP185759	Dj_aH_000_03166HH
BP185760	Dj_aH_000_03165HH
BP185761	Dj_aH_000_03163HH
BP185762	Dj_aH_000_03162HH
BP185763	Dj_aH_000_03160HH
BP185764	Dj_aH_000_03159HH
BP185765	Dj_aH_000_03158HH
BP185766	Dj_aH_000_03156HH
BP185767	Dj_aH_000_03155HH
BP185768	Dj_aH_000_03154HH
BP185769	Dj_aH_000_03153HH
BP185770	Dj_aH_000_03152HH
BP185771	Dj_aH_000_03151HH
BP185772	Dj_aH_000_03150HH
BP185773	Dj_aH_000_03148HH
BP185774	Dj_aH_000_03147HH
BP185775	Dj_aH_000_03146HH
BP185776	Dj_aH_000_03145HH
BP185777	Dj_aH_000_03143HH
BP185778	Dj_aH_000_03142HH
BP185779	Dj_aH_000_03141HH
BP185780	Dj_aH_000_03139HH
BP185781	Dj_aH_000_03137HH
BP185782	Dj_aH_000_03136HH
BP185783	Dj_aH_000_03135HH
BP185784	Dj_aH_000_03134HH
BP185785	Dj_aH_000_03133HH
BP185786	Dj_aH_000_03132HH
BP185787	Dj_aH_000_03131HH
BP185788	Dj_aH_000_03130HH
BP185789	Dj_aH_000_03129HH
BP185790	Dj_aH_000_03127HH
BP185791	Dj_aH_000_03125HH
BP185792	Dj_aH_000_03124HH
BP185793	Dj_aH_000_03123HH
BP185794	Dj_aH_000_03121HH
BP185795	Dj_aH_000_03119HH
BP185796	Dj_aH_000_03118HH
BP185797	Dj_aH_000_03114HH
BP185798	Dj_aH_000_03113HH
BP185799	Dj_aH_000_03112HH
BP185800	Dj_aH_000_03111HH
BP185801	Dj_aH_000_03109HH
BP185802	Dj_aH_000_03108HH
BP185803	Dj_aH_000_03107HH
BP185804	Dj_aH_000_03106HH
BP185805	Dj_aH_000_03104HH
BP185806	Dj_aH_000_03102HH
BP185807	Dj_aH_000_03101HH
BP185808	Dj_aH_000_03097HH
BP185809	Dj_aH_000_03096HH
BP185810	Dj_aH_000_03095HH
BP185811	Dj_aH_000_03094HH
BP185812	Dj_aH_000_03093HH
BP185813	Dj_aH_000_03092HH
BP185814	Dj_aH_000_03088HH
BP185815	Dj_aH_000_03087HH
BP185816	Dj_aH_000_03085HH
BP185817	Dj_aH_000_03082HH
BP185818	Dj_aH_000_03081HH
BP185819	Dj_aH_000_03080HH
BP185820	Dj_aH_000_03079HH
BP185821	Dj_aH_000_03075HH
BP185822	Dj_aH_000_03074HH
BP185823	Dj_aH_000_03073HH
BP185824	Dj_aH_000_03070HH
BP185825	Dj_aH_000_03066HH
BP185826	Dj_aH_000_03065HH
BP185827	Dj_aH_000_03064HH
BP185828	Dj_aH_000_03063HH
BP185829	Dj_aH_000_03062HH
BP185830	Dj_aH_000_03060HH
BP185831	Dj_aH_000_03059HH
BP185832	Dj_aH_000_03058HH
BP185833	Dj_aH_000_03057HH
BP185834	Dj_aH_000_03056HH
BP185835	Dj_aH_000_03055HH
BP185836	Dj_aH_000_03053HH
BP185837	Dj_aH_000_03052HH
BP185838	Dj_aH_000_03051HH
BP185839	Dj_aH_000_03050HH
BP185840	Dj_aH_000_03049HH
BP185841	Dj_aH_000_03047HH
BP185842	Dj_aH_000_03046HH
BP185843	Dj_aH_000_03045HH
BP185844	Dj_aH_000_03044HH
BP185845	Dj_aH_000_03042HH
BP185846	Dj_aH_000_03041HH
BP185847	Dj_aH_000_03040HH
BP185848	Dj_aH_000_03038HH
BP185849	Dj_aH_000_03035HH
BP185850	Dj_aH_000_03033HH
BP185851	Dj_aH_000_03032HH
BP185852	Dj_aH_000_03031HH
BP185853	Dj_aH_000_03030HH
BP185854	Dj_aH_000_03029HH
BP185855	Dj_aH_000_03027HH
BP185856	Dj_aH_000_03025HH
BP185857	Dj_aH_000_03023HH
BP185858	Dj_aH_000_03022HH
BP185859	Dj_aH_000_03021HH
BP185860	Dj_aH_000_03020HH
BP185861	Dj_aH_000_03019HH
BP185862	Dj_aH_000_03018HH
BP185863	Dj_aH_000_03017HH
BP185864	Dj_aH_000_03016HH
BP185865	Dj_aH_000_03015HH
BP185866	Dj_aH_000_03014HH
BP185867	Dj_aH_000_03013HH
BP185868	Dj_aH_000_03012HH
BP185869	Dj_aH_000_03011HH
BP185870	Dj_aH_000_03009HH
BP185871	Dj_aH_000_03008HH
BP185872	Dj_aH_000_03007HH
BP185873	Dj_aH_000_03006HH
BP185874	Dj_aH_000_03005HH
BP185875	Dj_aH_000_03004HH
BP185876	Dj_aH_000_03002HH
BP185877	Dj_aH_000_03001HH
BP185878	Dj_aH_000_02704HH
BP185879	Dj_aH_000_02702HH
BP185880	Dj_aH_000_02701HH
BP185881	Dj_aH_000_02605HH
BP185882	Dj_aH_000_02604HH
BP185883	Dj_aH_000_02603HH
BP185884	Dj_aH_000_02601HH
BP185885	Dj_aH_000_02573HH
BP185886	Dj_aH_000_02572HH
BP185887	Dj_aH_000_02571HH
BP185888	Dj_aH_000_02570HH
BP185889	Dj_aH_000_02569HH
BP185890	Dj_aH_000_02567HH
BP185891	Dj_aH_000_02565HH
BP185892	Dj_aH_000_02564HH
BP185893	Dj_aH_000_02563HH
BP185894	Dj_aH_000_02562HH
BP185895	Dj_aH_000_02561HH
BP185896	Dj_aH_000_02559HH
BP185897	Dj_aH_000_02558HH
BP185898	Dj_aH_000_02557HH
BP185899	Dj_aH_000_02556HH
BP185900	Dj_aH_000_02555HH
BP185901	Dj_aH_000_02554HH
BP185902	Dj_aH_000_02553HH
BP185903	Dj_aH_000_02551HH
BP185904	Dj_aH_000_02550HH
BP185905	Dj_aH_000_02549HH
BP185906	Dj_aH_000_02548HH
BP185907	Dj_aH_000_02547HH
BP185908	Dj_aH_000_02546HH
BP185909	Dj_aH_000_02545HH
BP185910	Dj_aH_000_02544HH
BP185911	Dj_aH_000_02543HH
BP185912	Dj_aH_000_02542HH
BP185913	Dj_aH_000_02539HH
BP185914	Dj_aH_000_02538HH
BP185915	Dj_aH_000_02537HH
BP185916	Dj_aH_000_02535HH
BP185917	Dj_aH_000_02534HH
BP185918	Dj_aH_000_02532HH
BP185919	Dj_aH_000_02531HH
BP185920	Dj_aH_000_02530HH
BP185921	Dj_aH_000_02529HH
BP185922	Dj_aH_000_02528HH
BP185923	Dj_aH_000_02527HH
BP185924	Dj_aH_000_02526HH
BP185925	Dj_aH_000_02525HH
BP185926	Dj_aH_000_02524HH
BP185927	Dj_aH_000_02523HH
BP185928	Dj_aH_000_02522HH
BP185929	Dj_aH_000_02520HH
BP185930	Dj_aH_000_02518HH
BP185931	Dj_aH_000_02517HH
BP185932	Dj_aH_000_02516HH
BP185933	Dj_aH_000_02513HH
BP185934	Dj_aH_000_02512HH
BP185935	Dj_aH_000_02511HH
BP185936	Dj_aH_000_02510HH
BP185937	Dj_aH_000_02509HH
BP185938	Dj_aH_000_02508HH
BP185939	Dj_aH_000_02507HH
BP185940	Dj_aH_000_02506HH
BP185941	Dj_aH_000_02505HH
BP185942	Dj_aH_000_02504HH
BP185943	Dj_aH_000_02503HH
BP185944	Dj_aH_000_02502HH
BP185945	Dj_aH_000_02500HH
BP185946	Dj_aH_000_02499HH
BP185947	Dj_aH_000_02498HH
BP185948	Dj_aH_000_02497HH
BP185949	Dj_aH_000_02496HH
BP185950	Dj_aH_000_02495HH
BP185951	Dj_aH_000_02494HH
BP185952	Dj_aH_000_02493HH
BP185953	Dj_aH_000_02492HH
BP185954	Dj_aH_000_02491HH
BP185955	Dj_aH_000_02490HH
BP185956	Dj_aH_000_02489HH
BP185957	Dj_aH_000_02488HH
BP185958	Dj_aH_000_02487HH
BP185959	Dj_aH_000_02486HH
BP185960	Dj_aH_000_02485HH
BP185961	Dj_aH_000_02484HH
BP185962	Dj_aH_000_02483HH
BP185963	Dj_aH_000_02481HH
BP185964	Dj_aH_000_02479HH
BP185965	Dj_aH_000_02478HH
BP185966	Dj_aH_000_02477HH
BP185967	Dj_aH_000_02476HH
BP185968	Dj_aH_000_02475HH
BP185969	Dj_aH_000_02474HH
BP185970	Dj_aH_000_02473HH
BP185971	Dj_aH_000_02471HH
BP185972	Dj_aH_000_02469HH
BP185973	Dj_aH_000_02468HH
BP185974	Dj_aH_000_02467HH
BP185975	Dj_aH_000_02463HH
BP185976	Dj_aH_000_02461HH
BP185977	Dj_aH_000_02457HH
BP185978	Dj_aH_000_02453HH
BP185979	Dj_aH_000_02449HH
BP185980	Dj_aH_000_02447HH
BP185981	Dj_aH_000_02445HH
BP185982	Dj_aH_000_02443HH
BP185983	Dj_aH_000_02442HH
BP185984	Dj_aH_000_02441HH
BP185985	Dj_aH_000_02439HH
BP185986	Dj_aH_000_02435HH
BP185987	Dj_aH_000_02433HH
BP185988	Dj_aH_000_02432HH
BP185989	Dj_aH_000_02430HH
BP185990	Dj_aH_000_02429HH
BP185991	Dj_aH_000_02428HH
BP185992	Dj_aH_000_02426HH
BP185993	Dj_aH_000_02425HH
BP185994	Dj_aH_000_02424HH
BP185995	Dj_aH_000_02423HH
BP185996	Dj_aH_000_02422HH
BP185997	Dj_aH_000_02421HH
BP185998	Dj_aH_000_02420HH
BP185999	Dj_aH_000_02419HH
BP186000	Dj_aH_000_02418HH
BP186001	Dj_aH_000_02417HH
BP186002	Dj_aH_000_02415HH
BP186003	Dj_aH_000_02414HH
BP186004	Dj_aH_000_02413HH
BP186005	Dj_aH_000_02411HH
BP186006	Dj_aH_000_02410HH
BP186007	Dj_aH_000_02409HH
BP186008	Dj_aH_000_02408HH
BP186009	Dj_aH_000_02407HH
BP186010	Dj_aH_000_02406HH
BP186011	Dj_aH_000_02405HH
BP186012	Dj_aH_000_02402HH
BP186013	Dj_aH_000_02401HH
BP186014	Dj_aH_000_02399HH
BP186015	Dj_aH_000_02397HH
BP186016	Dj_aH_000_02396HH
BP186017	Dj_aH_000_02392HH
BP186018	Dj_aH_000_02390HH
BP186019	Dj_aH_000_02389HH
BP186020	Dj_aH_000_02388HH
BP186021	Dj_aH_000_02387HH
BP186022	Dj_aH_000_02386HH
BP186023	Dj_aH_000_02385HH
BP186024	Dj_aH_000_02384HH
BP186025	Dj_aH_000_02381HH
BP186026	Dj_aH_000_02380HH
BP186027	Dj_aH_000_02378HH
BP186028	Dj_aH_000_02377HH
BP186029	Dj_aH_000_02375HH
BP186030	Dj_aH_000_02374HH
BP186031	Dj_aH_000_02373HH
BP186032	Dj_aH_000_02372HH
BP186033	Dj_aH_000_02371HH
BP186034	Dj_aH_000_02369HH
BP186035	Dj_aH_000_02368HH
BP186036	Dj_aH_000_02366HH
BP186037	Dj_aH_000_02365HH
BP186038	Dj_aH_000_02364HH
BP186039	Dj_aH_000_02363HH
BP186040	Dj_aH_000_02362HH
BP186041	Dj_aH_000_02360HH
BP186042	Dj_aH_000_02358HH
BP186043	Dj_aH_000_02357HH
BP186044	Dj_aH_000_02356HH
BP186045	Dj_aH_000_02355HH
BP186046	Dj_aH_000_02354HH
BP186047	Dj_aH_000_02353HH
BP186048	Dj_aH_000_02352HH
BP186049	Dj_aH_000_02351HH
BP186050	Dj_aH_000_02350HH
BP186051	Dj_aH_000_02349HH
BP186052	Dj_aH_000_02348HH
BP186053	Dj_aH_000_02346HH
BP186054	Dj_aH_000_02345HH
BP186055	Dj_aH_000_02344HH
BP186056	Dj_aH_000_02343HH
BP186057	Dj_aH_000_02341HH
BP186058	Dj_aH_000_02338HH
BP186059	Dj_aH_000_02337HH
BP186060	Dj_aH_000_02334HH
BP186061	Dj_aH_000_02333HH
BP186062	Dj_aH_000_02331HH
BP186063	Dj_aH_000_02328HH
BP186064	Dj_aH_000_02327HH
BP186065	Dj_aH_000_02326HH
BP186066	Dj_aH_000_02325HH
BP186067	Dj_aH_000_02324HH
BP186068	Dj_aH_000_02323HH
BP186069	Dj_aH_000_02321HH
BP186070	Dj_aH_000_02320HH
BP186071	Dj_aH_000_02304HH
BP186072	Dj_aH_000_02303HH
BP186073	Dj_aH_000_02287HH
BP186074	Dj_aH_000_02273HH
BP186075	Dj_aH_000_02272HH
BP186076	Dj_aH_000_02270HH
BP186077	Dj_aH_000_02264HH
BP186078	Dj_aH_000_02263HH
BP186079	Dj_aH_000_02262HH
BP186080	Dj_aH_000_02260HH
BP186081	Dj_aH_000_02259HH
BP186082	Dj_aH_000_02258HH
BP186083	Dj_aH_000_02257HH
BP186084	Dj_aH_000_02255HH
BP186085	Dj_aH_000_02253HH
BP186086	Dj_aH_000_02252HH
BP186087	Dj_aH_000_02251HH
BP186088	Dj_aH_000_02250HH
BP186089	Dj_aH_000_02249HH
BP186090	Dj_aH_000_02248HH
BP186091	Dj_aH_000_02246HH
BP186092	Dj_aH_000_02244HH
BP186093	Dj_aH_000_02237HH
BP186094	Dj_aH_000_02232HH
BP186095	Dj_aH_000_02230HH
BP186096	Dj_aH_000_02184HH
BP186097	Dj_aH_000_02183HH
BP186098	Dj_aH_000_02179HH
BP186099	Dj_aH_000_02178HH
BP186100	Dj_aH_000_02171HH
BP186101	Dj_aH_000_02169HH
BP186102	Dj_aH_000_02168HH
BP186103	Dj_aH_000_02165HH
BP186104	Dj_aH_000_02164HH
BP186105	Dj_aH_000_02161HH
BP186106	Dj_aH_000_02159HH
BP186107	Dj_aH_000_02158HH
BP186108	Dj_aH_000_02156HH
BP186109	Dj_aH_000_02155HH
BP186110	Dj_aH_000_02152HH
BP186111	Dj_aH_000_02151HH
BP186112	Dj_aH_000_02144HH
BP186113	Dj_aH_000_02135HH
BP186114	Dj_aH_000_02133HH
BP186115	Dj_aH_000_02132HH
BP186116	Dj_aH_000_02131HH
BP186117	Dj_aH_000_02129HH
BP186118	Dj_aH_000_02126HH
BP186119	Dj_aH_000_02122HH
BP186120	Dj_aH_000_02121HH
BP186121	Dj_aH_000_02120HH
BP186122	Dj_aH_000_02119HH
BP186123	Dj_aH_000_02116HH
BP186124	Dj_aH_000_02114HH
BP186125	Dj_aH_000_02113HH
BP186126	Dj_aH_000_02112HH
BP186127	Dj_aH_000_02111HH
BP186128	Dj_aH_000_02110HH
BP186129	Dj_aH_000_02108HH
BP186130	Dj_aH_000_02107HH
BP186131	Dj_aH_000_02104HH
BP186132	Dj_aH_000_02102HH
BP186133	Dj_aH_000_02100HH
BP186134	Dj_aH_000_02097HH
BP186135	Dj_aH_000_02095HH
BP186136	Dj_aH_000_02090HH
BP186137	Dj_aH_000_02089HH
BP186138	Dj_aH_000_02088HH
BP186139	Dj_aH_000_02087HH
BP186140	Dj_aH_000_02084HH
BP186141	Dj_aH_000_02083HH
BP186142	Dj_aH_000_02082HH
BP186143	Dj_aH_000_02080HH
BP186144	Dj_aH_000_02077HH
BP186145	Dj_aH_000_02073HH
BP186146	Dj_aH_000_02072HH
BP186147	Dj_aH_000_02068HH
BP186148	Dj_aH_000_02060HH
BP186149	Dj_aH_000_02056HH
BP186150	Dj_aH_000_02055HH
BP186151	Dj_aH_000_02053HH
BP186152	Dj_aH_000_02052HH
BP186153	Dj_aH_000_02049HH
BP186154	Dj_aH_000_02047HH
BP186155	Dj_aH_000_02046HH
BP186156	Dj_aH_000_02045HH
BP186157	Dj_aH_000_02043HH
BP186158	Dj_aH_000_02041HH
BP186159	Dj_aH_000_02040HH
BP186160	Dj_aH_000_02039HH
BP186161	Dj_aH_000_02036HH
BP186162	Dj_aH_000_02032HH
BP186163	Dj_aH_000_02027HH
BP186164	Dj_aH_000_02025HH
BP186165	Dj_aH_000_02024HH
BP186166	Dj_aH_000_02023HH
BP186167	Dj_aH_000_02022HH
BP186168	Dj_aH_000_02020HH
BP186169	Dj_aH_000_02019HH
BP186170	Dj_aH_000_02018HH
BP186171	Dj_aH_000_02016HH
BP186172	Dj_aH_000_02015HH
BP186173	Dj_aH_000_02012HH
BP186174	Dj_aH_000_02011HH
BP186175	Dj_aH_000_02010HH
BP186176	Dj_aH_000_02009HH
BP186177	Dj_aH_000_02007HH
BP186178	Dj_aH_000_02005HH
BP186179	Dj_aH_000_02003HH
BP186180	Dj_aH_000_02002HH
BP186181	Dj_aH_000_02001HH
BP186182	Dj_aH_000_02000HH
BP186183	Dj_aH_000_01999HH
BP186184	Dj_aH_000_01998HH
BP186185	Dj_aH_000_01997HH
BP186186	Dj_aH_000_01996HH
BP186187	Dj_aH_000_01995HH
BP186188	Dj_aH_000_01994HH
BP186189	Dj_aH_000_01992HH
BP186190	Dj_aH_000_01991HH
BP186191	Dj_aH_000_01990HH
BP186192	Dj_aH_000_01989HH
BP186193	Dj_aH_000_01987HH
BP186194	Dj_aH_000_01986HH
BP186195	Dj_aH_000_01982HH
BP186196	Dj_aH_000_01981HH
BP186197	Dj_aH_000_01980HH
BP186198	Dj_aH_000_01979HH
BP186199	Dj_aH_000_01978HH
BP186200	Dj_aH_000_01977HH
BP186201	Dj_aH_000_01976HH
BP186202	Dj_aH_000_01975HH
BP186203	Dj_aH_000_01972HH
BP186204	Dj_aH_000_01971HH
BP186205	Dj_aH_000_01969HH
BP186206	Dj_aH_000_01968HH
BP186207	Dj_aH_000_01967HH
BP186208	Dj_aH_000_01965HH
BP186209	Dj_aH_000_01964HH
BP186210	Dj_aH_000_01963HH
BP186211	Dj_aH_000_01962HH
BP186212	Dj_aH_000_01961HH
BP186213	Dj_aH_000_01959HH
BP186214	Dj_aH_000_01958HH
BP186215	Dj_aH_000_01957HH
BP186216	Dj_aH_000_01955HH
BP186217	Dj_aH_000_01954HH
BP186218	Dj_aH_000_01952HH
BP186219	Dj_aH_000_01951HH
BP186220	Dj_aH_000_01949HH
BP186221	Dj_aH_000_01948HH
BP186222	Dj_aH_000_01947HH
BP186223	Dj_aH_000_01945HH
BP186224	Dj_aH_000_01944HH
BP186225	Dj_aH_000_01943HH
BP186226	Dj_aH_000_01942HH
BP186227	Dj_aH_000_01941HH
BP186228	Dj_aH_000_01937HH
BP186229	Dj_aH_000_01936HH
BP186230	Dj_aH_000_01935HH
BP186231	Dj_aH_000_01934HH
BP186232	Dj_aH_000_01933HH
BP186233	Dj_aH_000_01931HH
BP186234	Dj_aH_000_01929HH
BP186235	Dj_aH_000_01923HH
BP186236	Dj_aH_000_01921HH
BP186237	Dj_aH_000_01920HH
BP186238	Dj_aH_000_01919HH
BP186239	Dj_aH_000_01918HH
BP186240	Dj_aH_000_01917HH
BP186241	Dj_aH_000_01915HH
BP186242	Dj_aH_000_01914HH
BP186243	Dj_aH_000_01912HH
BP186244	Dj_aH_000_01911HH
BP186245	Dj_aH_000_01910HH
BP186246	Dj_aH_000_01906HH
BP186247	Dj_aH_000_01905HH
BP186248	Dj_aH_000_01904HH
BP186249	Dj_aH_000_01903HH
BP186250	Dj_aH_000_01902HH
BP186251	Dj_aH_000_01901HH
BP186252	Dj_aH_000_01900HH
BP186253	Dj_aH_000_01899HH
BP186254	Dj_aH_000_01897HH
BP186255	Dj_aH_000_01895HH
BP186256	Dj_aH_000_01894HH
BP186257	Dj_aH_000_01893HH
BP186258	Dj_aH_000_01892HH
BP186259	Dj_aH_000_01890HH
BP186260	Dj_aH_000_01889HH
BP186261	Dj_aH_000_01884HH
BP186262	Dj_aH_000_01883HH
BP186263	Dj_aH_000_01882HH
BP186264	Dj_aH_000_01881HH
BP186265	Dj_aH_000_01880HH
BP186266	Dj_aH_000_01879HH
BP186267	Dj_aH_000_01878HH
BP186268	Dj_aH_000_01876HH
BP186269	Dj_aH_000_01875HH
BP186270	Dj_aH_000_01873HH
BP186271	Dj_aH_000_01872HH
BP186272	Dj_aH_000_01870HH
BP186273	Dj_aH_000_01868HH
BP186274	Dj_aH_000_01867HH
BP186275	Dj_aH_000_01865HH
BP186276	Dj_aH_000_01864HH
BP186277	Dj_aH_000_01862HH
BP186278	Dj_aH_000_01860HH
BP186279	Dj_aH_000_01859HH
BP186280	Dj_aH_000_01858HH
BP186281	Dj_aH_000_01857HH
BP186282	Dj_aH_000_01853HH
BP186283	Dj_aH_000_01852HH
BP186284	Dj_aH_000_01851HH
BP186285	Dj_aH_000_01849HH
BP186286	Dj_aH_000_01847HH
BP186287	Dj_aH_000_01846HH
BP186288	Dj_aH_000_01845HH
BP186289	Dj_aH_000_01844HH
BP186290	Dj_aH_000_01842HH
BP186291	Dj_aH_000_01841HH
BP186292	Dj_aH_000_01840HH
BP186293	Dj_aH_000_01839HH
BP186294	Dj_aH_000_01837HH
BP186295	Dj_aH_000_01836HH
BP186296	Dj_aH_000_01835HH
BP186297	Dj_aH_000_01833HH
BP186298	Dj_aH_000_01832HH
BP186299	Dj_aH_000_01831HH
BP186300	Dj_aH_000_01830HH
BP186301	Dj_aH_000_01829HH
BP186302	Dj_aH_000_01828HH
BP186303	Dj_aH_000_01827HH
BP186304	Dj_aH_000_01826HH
BP186305	Dj_aH_000_01825HH
BP186306	Dj_aH_000_01824HH
BP186307	Dj_aH_000_01822HH
BP186308	Dj_aH_000_01821HH
BP186309	Dj_aH_000_01820HH
BP186310	Dj_aH_000_01817HH
BP186311	Dj_aH_000_01816HH
BP186312	Dj_aH_000_01813HH
BP186313	Dj_aH_000_01812HH
BP186314	Dj_aH_000_01811HH
BP186315	Dj_aH_000_01810HH
BP186316	Dj_aH_000_01807HH
BP186317	Dj_aH_000_01806HH
BP186318	Dj_aH_000_01805HH
BP186319	Dj_aH_000_01804HH
BP186320	Dj_aH_000_01803HH
BP186321	Dj_aH_000_01802HH
BP186322	Dj_aH_000_01801HH
BP186323	Dj_aH_000_01799HH
BP186324	Dj_aH_000_01798HH
BP186325	Dj_aH_000_01797HH
BP186326	Dj_aH_000_01796HH
BP186327	Dj_aH_000_01794HH
BP186328	Dj_aH_000_01793HH
BP186329	Dj_aH_000_01788HH
BP186330	Dj_aH_000_01787HH
BP186331	Dj_aH_000_01786HH
BP186332	Dj_aH_000_01785HH
BP186333	Dj_aH_000_01784HH
BP186334	Dj_aH_000_01783HH
BP186335	Dj_aH_000_01782HH
BP186336	Dj_aH_000_01781HH
BP186337	Dj_aH_000_01780HH
BP186338	Dj_aH_000_01779HH
BP186339	Dj_aH_000_01778HH
BP186340	Dj_aH_000_01776HH
BP186341	Dj_aH_000_01775HH
BP186342	Dj_aH_000_01773HH
BP186343	Dj_aH_000_01772HH
BP186344	Dj_aH_000_01770HH
BP186345	Dj_aH_000_01769HH
BP186346	Dj_aH_000_01768HH
BP186347	Dj_aH_000_01762HH
BP186348	Dj_aH_000_01761HH
BP186349	Dj_aH_000_01760HH
BP186350	Dj_aH_000_01759HH
BP186351	Dj_aH_000_01758HH
BP186352	Dj_aH_000_01757HH
BP186353	Dj_aH_000_01756HH
BP186354	Dj_aH_000_01755HH
BP186355	Dj_aH_000_01754HH
BP186356	Dj_aH_000_01750HH
BP186357	Dj_aH_000_01749HH
BP186358	Dj_aH_000_01748HH
BP186359	Dj_aH_000_01744HH
BP186360	Dj_aH_000_01743HH
BP186361	Dj_aH_000_01742HH
BP186362	Dj_aH_000_01740HH
BP186363	Dj_aH_000_01739HH
BP186364	Dj_aH_000_01738HH
BP186365	Dj_aH_000_01737HH
BP186366	Dj_aH_000_01736HH
BP186367	Dj_aH_000_01735HH
BP186368	Dj_aH_000_01732HH
BP186369	Dj_aH_000_01729HH
BP186370	Dj_aH_000_01727HH
BP186371	Dj_aH_000_01726HH
BP186372	Dj_aH_000_01725HH
BP186373	Dj_aH_000_01723HH
BP186374	Dj_aH_000_01722HH
BP186375	Dj_aH_000_01718HH
BP186376	Dj_aH_000_01716HH
BP186377	Dj_aH_000_01715HH
BP186378	Dj_aH_000_01711HH
BP186379	Dj_aH_000_01710HH
BP186380	Dj_aH_000_01709HH
BP186381	Dj_aH_000_01707HH
BP186382	Dj_aH_000_01706HH
BP186383	Dj_aH_000_01705HH
BP186384	Dj_aH_000_01704HH
BP186385	Dj_aH_000_01703HH
BP186386	Dj_aH_000_01700HH
BP186387	Dj_aH_000_01697HH
BP186388	Dj_aH_000_01695HH
BP186389	Dj_aH_000_01693HH
BP186390	Dj_aH_000_01689HH
BP186391	Dj_aH_000_01688HH
BP186392	Dj_aH_000_01687HH
BP186393	Dj_aH_000_01686HH
BP186394	Dj_aH_000_01677HH
BP186395	Dj_aH_000_01676HH
BP186396	Dj_aH_000_01674HH
BP186397	Dj_aH_000_01673HH
BP186398	Dj_aH_000_01671HH
BP186399	Dj_aH_000_01670HH
BP186400	Dj_aH_000_01669HH
BP186401	Dj_aH_000_01667HH
BP186402	Dj_aH_000_01665HH
BP186403	Dj_aH_000_01662HH
BP186404	Dj_aH_000_01661HH
BP186405	Dj_aH_000_01659HH
BP186406	Dj_aH_000_01658HH
BP186407	Dj_aH_000_01657HH
BP186408	Dj_aH_000_01655HH
BP186409	Dj_aH_000_01654HH
BP186410	Dj_aH_000_01653HH
BP186411	Dj_aH_000_01652HH
BP186412	Dj_aH_000_01651HH
BP186413	Dj_aH_000_01650HH
BP186414	Dj_aH_000_01648HH
BP186415	Dj_aH_000_01647HH
BP186416	Dj_aH_000_01646HH
BP186417	Dj_aH_000_01645HH
BP186418	Dj_aH_000_01644HH
BP186419	Dj_aH_000_01643HH
BP186420	Dj_aH_000_01637HH
BP186421	Dj_aH_000_01636HH
BP186422	Dj_aH_000_01634HH
BP186423	Dj_aH_000_01633HH
BP186424	Dj_aH_000_01632HH
BP186425	Dj_aH_000_01631HH
BP186426	Dj_aH_000_01629HH
BP186427	Dj_aH_000_01627HH
BP186428	Dj_aH_000_01625HH
BP186429	Dj_aH_000_01624HH
BP186430	Dj_aH_000_01623HH
BP186431	Dj_aH_000_01621HH
BP186432	Dj_aH_000_01616HH
BP186433	Dj_aH_000_01615HH
BP186434	Dj_aH_000_01614HH
BP186435	Dj_aH_000_01612HH
BP186436	Dj_aH_000_01611HH
BP186437	Dj_aH_000_01610HH
BP186438	Dj_aH_000_01609HH
BP186439	Dj_aH_000_01608HH
BP186440	Dj_aH_000_01607HH
BP186441	Dj_aH_000_01606HH
BP186442	Dj_aH_000_01605HH
BP186443	Dj_aH_000_01603HH
BP186444	Dj_aH_000_01602HH
BP186445	Dj_aH_000_01599HH
BP186446	Dj_aH_000_01596HH
BP186447	Dj_aH_000_01594HH
BP186448	Dj_aH_000_01593HH
BP186449	Dj_aH_000_01592HH
BP186450	Dj_aH_000_01590HH
BP186451	Dj_aH_000_01589HH
BP186452	Dj_aH_000_01588HH
BP186453	Dj_aH_000_01587HH
BP186454	Dj_aH_000_01585HH
BP186455	Dj_aH_000_01584HH
BP186456	Dj_aH_000_01579HH
BP186457	Dj_aH_000_01578HH
BP186458	Dj_aH_000_01577HH
BP186459	Dj_aH_000_01576HH
BP186460	Dj_aH_000_01575HH
BP186461	Dj_aH_000_01573HH
BP186462	Dj_aH_000_01572HH
BP186463	Dj_aH_000_01570HH
BP186464	Dj_aH_000_01568HH
BP186465	Dj_aH_000_01567HH
BP186466	Dj_aH_000_01566HH
BP186467	Dj_aH_000_01565HH
BP186468	Dj_aH_000_01564HH
BP186469	Dj_aH_000_01562HH
BP186470	Dj_aH_000_01558HH
BP186471	Dj_aH_000_01557HH
BP186472	Dj_aH_000_01556HH
BP186473	Dj_aH_000_01555HH
BP186474	Dj_aH_000_01554HH
BP186475	Dj_aH_000_01553HH
BP186476	Dj_aH_000_01550HH
BP186477	Dj_aH_000_01549HH
BP186478	Dj_aH_000_01547HH
BP186479	Dj_aH_000_01546HH
BP186480	Dj_aH_000_01542HH
BP186481	Dj_aH_000_01541HH
BP186482	Dj_aH_000_01540HH
BP186483	Dj_aH_000_01539HH
BP186484	Dj_aH_000_01538HH
BP186485	Dj_aH_000_01537HH
BP186486	Dj_aH_000_01536HH
BP186487	Dj_aH_000_01535HH
BP186488	Dj_aH_000_01534HH
BP186489	Dj_aH_000_01533HH
BP186490	Dj_aH_000_01531HH
BP186491	Dj_aH_000_01530HH
BP186492	Dj_aH_000_01528HH
BP186493	Dj_aH_000_01527HH
BP186494	Dj_aH_000_01526HH
BP186495	Dj_aH_000_01525HH
BP186496	Dj_aH_000_01524HH
BP186497	Dj_aH_000_01523HH
BP186498	Dj_aH_000_01522HH
BP186499	Dj_aH_000_01521HH
BP186500	Dj_aH_000_01520HH
BP186501	Dj_aH_000_01519HH
BP186502	Dj_aH_000_01518HH
BP186503	Dj_aH_000_01517HH
BP186504	Dj_aH_000_01516HH
BP186505	Dj_aH_000_01515HH
BP186506	Dj_aH_000_01514HH
BP186507	Dj_aH_000_01513HH
BP186508	Dj_aH_000_01512HH
BP186509	Dj_aH_000_01510HH
BP186510	Dj_aH_000_01509HH
BP186511	Dj_aH_000_01507HH
BP186512	Dj_aH_000_01506HH
BP186513	Dj_aH_000_01505HH
BP186514	Dj_aH_000_01504HH
BP186515	Dj_aH_000_01502HH
BP186516	Dj_aH_000_01500HH
BP186517	Dj_aH_000_01499HH
BP186518	Dj_aH_000_01498HH
BP186519	Dj_aH_000_01497HH
BP186520	Dj_aH_000_01494HH
BP186521	Dj_aH_000_01492HH
BP186522	Dj_aH_000_01490HH
BP186523	Dj_aH_000_01489HH
BP186524	Dj_aH_000_01486HH
BP186525	Dj_aH_000_01485HH
BP186526	Dj_aH_000_01482HH
BP186527	Dj_aH_000_01481HH
BP186528	Dj_aH_000_01480HH
BP186529	Dj_aH_000_01479HH
BP186530	Dj_aH_000_01478HH
BP186531	Dj_aH_000_01477HH
BP186532	Dj_aH_000_01476HH
BP186533	Dj_aH_000_01475HH
BP186534	Dj_aH_000_01473HH
BP186535	Dj_aH_000_01469HH
BP186536	Dj_aH_000_01468HH
BP186537	Dj_aH_000_01467HH
BP186538	Dj_aH_000_01466HH
BP186539	Dj_aH_000_01465HH
BP186540	Dj_aH_000_01464HH
BP186541	Dj_aH_000_01463HH
BP186542	Dj_aH_000_01462HH
BP186543	Dj_aH_000_01461HH
BP186544	Dj_aH_000_01460HH
BP186545	Dj_aH_000_01458HH
BP186546	Dj_aH_000_01457HH
BP186547	Dj_aH_000_01455HH
BP186548	Dj_aH_000_01454HH
BP186549	Dj_aH_000_01453HH
BP186550	Dj_aH_000_01452HH
BP186551	Dj_aH_000_01451HH
BP186552	Dj_aH_000_01450HH
BP186553	Dj_aH_000_01443HH
BP186554	Dj_aH_000_01441HH
BP186555	Dj_aH_000_01440HH
BP186556	Dj_aH_000_01435HH
BP186557	Dj_aH_000_01433HH
BP186558	Dj_aH_000_01431HH
BP186559	Dj_aH_000_01430HH
BP186560	Dj_aH_000_01428HH
BP186561	Dj_aH_000_01426HH
BP186562	Dj_aH_000_01425HH
BP186563	Dj_aH_000_01424HH
BP186564	Dj_aH_000_01423HH
BP186565	Dj_aH_000_01422HH
BP186566	Dj_aH_000_01420HH
BP186567	Dj_aH_000_01419HH
BP186568	Dj_aH_000_01418HH
BP186569	Dj_aH_000_01416HH
BP186570	Dj_aH_000_01415HH
BP186571	Dj_aH_000_01414HH
BP186572	Dj_aH_000_01410HH
BP186573	Dj_aH_000_01408HH
BP186574	Dj_aH_000_01407HH
BP186575	Dj_aH_000_01406HH
BP186576	Dj_aH_000_01405HH
BP186577	Dj_aH_000_01404HH
BP186578	Dj_aH_000_01403HH
BP186579	Dj_aH_000_01400HH
BP186580	Dj_aH_000_01398HH
BP186581	Dj_aH_000_01396HH
BP186582	Dj_aH_000_01395HH
BP186583	Dj_aH_000_01393HH
BP186584	Dj_aH_000_01391HH
BP186585	Dj_aH_000_01390HH
BP186586	Dj_aH_000_01389HH
BP186587	Dj_aH_000_01388HH
BP186588	Dj_aH_000_01386HH
BP186589	Dj_aH_000_01385HH
BP186590	Dj_aH_000_01384HH
BP186591	Dj_aH_000_01383HH
BP186592	Dj_aH_000_01382HH
BP186593	Dj_aH_000_01381HH
BP186594	Dj_aH_000_01380HH
BP186595	Dj_aH_000_01378HH
BP186596	Dj_aH_000_01377HH
BP186597	Dj_aH_000_01376HH
BP186598	Dj_aH_000_01375HH
BP186599	Dj_aH_000_01374HH
BP186600	Dj_aH_000_01367HH
BP186601	Dj_aH_000_01366HH
BP186602	Dj_aH_000_01364HH
BP186603	Dj_aH_000_01362HH
BP186604	Dj_aH_000_01361HH
BP186605	Dj_aH_000_01360HH
BP186606	Dj_aH_000_01359HH
BP186607	Dj_aH_000_01356HH
BP186608	Dj_aH_000_01355HH
BP186609	Dj_aH_000_01353HH
BP186610	Dj_aH_000_01352HH
BP186611	Dj_aH_000_01351HH
BP186612	Dj_aH_000_01350HH
BP186613	Dj_aH_000_01348HH
BP186614	Dj_aH_000_01345HH
BP186615	Dj_aH_000_01344HH
BP186616	Dj_aH_000_01343HH
BP186617	Dj_aH_000_01342HH
BP186618	Dj_aH_000_01341HH
BP186619	Dj_aH_000_01340HH
BP186620	Dj_aH_000_01339HH
BP186621	Dj_aH_000_01338HH
BP186622	Dj_aH_000_01336HH
BP186623	Dj_aH_000_01335HH
BP186624	Dj_aH_000_01331HH
BP186625	Dj_aH_000_01328HH
BP186626	Dj_aH_000_01327HH
BP186627	Dj_aH_000_01326HH
BP186628	Dj_aH_000_01325HH
BP186629	Dj_aH_000_01324HH
BP186630	Dj_aH_000_01322HH
BP186631	Dj_aH_000_01320HH
BP186632	Dj_aH_000_01319HH
BP186633	Dj_aH_000_01317HH
BP186634	Dj_aH_000_01316HH
BP186635	Dj_aH_000_01315HH
BP186636	Dj_aH_000_01314HH
BP186637	Dj_aH_000_01313HH
BP186638	Dj_aH_000_01312HH
BP186639	Dj_aH_000_01310HH
BP186640	Dj_aH_000_01308HH
BP186641	Dj_aH_000_01307HH
BP186642	Dj_aH_000_01306HH
BP186643	Dj_aH_000_01305HH
BP186644	Dj_aH_000_01304HH
BP186645	Dj_aH_000_01302HH
BP186646	Dj_aH_000_01301HH
BP186647	Dj_aH_000_01300HH
BP186648	Dj_aH_000_01299HH
BP186649	Dj_aH_000_01296HH
BP186650	Dj_aH_000_01295HH
BP186651	Dj_aH_000_01294HH
BP186652	Dj_aH_000_01293HH
BP186653	Dj_aH_000_01292HH
BP186654	Dj_aH_000_01290HH
BP186655	Dj_aH_000_01289HH
BP186656	Dj_aH_000_01288HH
BP186657	Dj_aH_000_01287HH
BP186658	Dj_aH_000_01286HH
BP186659	Dj_aH_000_01285HH
BP186660	Dj_aH_000_01284HH
BP186661	Dj_aH_000_01282HH
BP186662	Dj_aH_000_01280HH
BP186663	Dj_aH_000_01279HH
BP186664	Dj_aH_000_01277HH
BP186665	Dj_aH_000_01276HH
BP186666	Dj_aH_000_01275HH
BP186667	Dj_aH_000_01273HH
BP186668	Dj_aH_000_01271HH
BP186669	Dj_aH_000_01270HH
BP186670	Dj_aH_000_01269HH
BP186671	Dj_aH_000_01267HH
BP186672	Dj_aH_000_01263HH
BP186673	Dj_aH_000_01260HH
BP186674	Dj_aH_000_01257HH
BP186675	Dj_aH_000_01256HH
BP186676	Dj_aH_000_01253HH
BP186677	Dj_aH_000_01252HH
BP186678	Dj_aH_000_01249HH
BP186679	Dj_aH_000_01247HH
BP186680	Dj_aH_000_01246HH
BP186681	Dj_aH_000_01245HH
BP186682	Dj_aH_000_01242HH
BP186683	Dj_aH_000_01241HH
BP186684	Dj_aH_000_01240HH
BP186685	Dj_aH_000_01239HH
BP186686	Dj_aH_000_01238HH
BP186687	Dj_aH_000_01237HH
BP186688	Dj_aH_000_01236HH
BP186689	Dj_aH_000_01235HH
BP186690	Dj_aH_000_01234HH
BP186691	Dj_aH_000_01233HH
BP186692	Dj_aH_000_01231HH
BP186693	Dj_aH_000_01230HH
BP186694	Dj_aH_000_01228HH
BP186695	Dj_aH_000_01227HH
BP186696	Dj_aH_000_01226HH
BP186697	Dj_aH_000_01225HH
BP186698	Dj_aH_000_01219HH
BP186699	Dj_aH_000_01218HH
BP186700	Dj_aH_000_01216HH
BP186701	Dj_aH_000_01215HH
BP186702	Dj_aH_000_01213HH
BP186703	Dj_aH_000_01211HH
BP186704	Dj_aH_000_01210HH
BP186705	Dj_aH_000_01209HH
BP186706	Dj_aH_000_01208HH
BP186707	Dj_aH_000_01207HH
BP186708	Dj_aH_000_01206HH
BP186709	Dj_aH_000_01205HH
BP186710	Dj_aH_000_01204HH
BP186711	Dj_aH_000_01203HH
BP186712	Dj_aH_000_01202HH
BP186713	Dj_aH_000_01201HH
BP186714	Dj_aH_000_01200HH
BP186715	Dj_aH_000_01199HH
BP186716	Dj_aH_000_01197HH
BP186717	Dj_aH_000_01196HH
BP186718	Dj_aH_000_01195HH
BP186719	Dj_aH_000_01192HH
BP186720	Dj_aH_000_01190HH
BP186721	Dj_aH_000_01189HH
BP186722	Dj_aH_000_01188HH
BP186723	Dj_aH_000_01187HH
BP186724	Dj_aH_000_01186HH
BP186725	Dj_aH_000_01185HH
BP186726	Dj_aH_000_01184HH
BP186727	Dj_aH_000_01183HH
BP186728	Dj_aH_000_01182HH
BP186729	Dj_aH_000_01181HH
BP186730	Dj_aH_000_01180HH
BP186731	Dj_aH_000_01179HH
BP186732	Dj_aH_000_01178HH
BP186733	Dj_aH_000_01176HH
BP186734	Dj_aH_000_01173HH
BP186735	Dj_aH_000_01172HH
BP186736	Dj_aH_000_01171HH
BP186737	Dj_aH_000_01170HH
BP186738	Dj_aH_000_01169HH
BP186739	Dj_aH_000_01168HH
BP186740	Dj_aH_000_01167HH
BP186741	Dj_aH_000_01165HH
BP186742	Dj_aH_000_01163HH
BP186743	Dj_aH_000_01162HH
BP186744	Dj_aH_000_01161HH
BP186745	Dj_aH_000_01158HH
BP186746	Dj_aH_000_01157HH
BP186747	Dj_aH_000_01156HH
BP186748	Dj_aH_000_01155HH
BP186749	Dj_aH_000_01154HH
BP186750	Dj_aH_000_01153HH
BP186751	Dj_aH_000_01152HH
BP186752	Dj_aH_000_01149HH
BP186753	Dj_aH_000_01145HH
BP186754	Dj_aH_000_01143HH
BP186755	Dj_aH_000_01142HH
BP186756	Dj_aH_000_01141HH
BP186757	Dj_aH_000_01138HH
BP186758	Dj_aH_000_01137HH
BP186759	Dj_aH_000_01136HH
BP186760	Dj_aH_000_01135HH
BP186761	Dj_aH_000_01133HH
BP186762	Dj_aH_000_01132HH
BP186763	Dj_aH_000_01131HH
BP186764	Dj_aH_000_01130HH
BP186765	Dj_aH_000_01129HH
BP186766	Dj_aH_000_01128HH
BP186767	Dj_aH_000_01126HH
BP186768	Dj_aH_000_01124HH
BP186769	Dj_aH_000_01123HH
BP186770	Dj_aH_000_01122HH
BP186771	Dj_aH_000_01121HH
BP186772	Dj_aH_000_01120HH
BP186773	Dj_aH_000_01119HH
BP186774	Dj_aH_000_01116HH
BP186775	Dj_aH_000_01114HH
BP186776	Dj_aH_000_01113HH
BP186777	Dj_aH_000_01110HH
BP186778	Dj_aH_000_01109HH
BP186779	Dj_aH_000_01108HH
BP186780	Dj_aH_000_01107HH
BP186781	Dj_aH_000_01106HH
BP186782	Dj_aH_000_01103HH
BP186783	Dj_aH_000_01102HH
BP186784	Dj_aH_000_01100HH
BP186785	Dj_aH_000_01099HH
BP186786	Dj_aH_000_01098HH
BP186787	Dj_aH_000_01097HH
BP186788	Dj_aH_000_01096HH
BP186789	Dj_aH_000_01094HH
BP186790	Dj_aH_000_01092HH
BP186791	Dj_aH_000_01090HH
BP186792	Dj_aH_000_01089HH
BP186793	Dj_aH_000_01088HH
BP186794	Dj_aH_000_01087HH
BP186795	Dj_aH_000_01086HH
BP186796	Dj_aH_000_01085HH
BP186797	Dj_aH_000_01084HH
BP186798	Dj_aH_000_01081HH
BP186799	Dj_aH_000_01080HH
BP186800	Dj_aH_000_01079HH
BP186801	Dj_aH_000_01077HH
BP186802	Dj_aH_000_01076HH
BP186803	Dj_aH_000_01074HH
BP186804	Dj_aH_000_01073HH
BP186805	Dj_aH_000_01071HH
BP186806	Dj_aH_000_01070HH
BP186807	Dj_aH_000_01068HH
BP186808	Dj_aH_000_01067HH
BP186809	Dj_aH_000_01066HH
BP186810	Dj_aH_000_01065HH
BP186811	Dj_aH_000_01062HH
BP186812	Dj_aH_000_01059HH
BP186813	Dj_aH_000_01057HH
BP186814	Dj_aH_000_01054HH
BP186815	Dj_aH_000_01053HH
BP186816	Dj_aH_000_01051HH
BP186817	Dj_aH_000_01050HH
BP186818	Dj_aH_000_01049HH
BP186819	Dj_aH_000_01048HH
BP186820	Dj_aH_000_01047HH
BP186821	Dj_aH_000_01045HH
BP186822	Dj_aH_000_01044HH
BP186823	Dj_aH_000_01043HH
BP186824	Dj_aH_000_01042HH
BP186825	Dj_aH_000_01040HH
BP186826	Dj_aH_000_01039HH
BP186827	Dj_aH_000_01038HH
BP186828	Dj_aH_000_01037HH
BP186829	Dj_aH_000_01036HH
BP186830	Dj_aH_000_01035HH
BP186831	Dj_aH_000_01034HH
BP186832	Dj_aH_000_01030HH
BP186833	Dj_aH_000_01026HH
BP186834	Dj_aH_000_01021HH
BP186835	Dj_aH_000_01019HH
BP186836	Dj_aH_000_01018HH
BP186837	Dj_aH_000_01016HH
BP186838	Dj_aH_000_01015HH
BP186839	Dj_aH_000_01012HH
BP186840	Dj_aH_000_01002HH
BP186841	Dj_aH_000_00999HH
BP186842	Dj_aH_000_00998HH
BP186843	Dj_aH_000_00992HH
BP186844	Dj_aH_000_00990HH
BP186845	Dj_aH_000_00989HH
BP186846	Dj_aH_000_00987HH
BP186847	Dj_aH_000_00986HH
BP186848	Dj_aH_000_00985HH
BP186849	Dj_aH_000_00981HH
BP186850	Dj_aH_000_00973HH
BP186851	Dj_aH_000_00969HH
BP186852	Dj_aH_000_00965HH
BP186853	Dj_aH_000_00963HH
BP186854	Dj_aH_000_00959HH
BP186855	Dj_aH_000_00958HH
BP186856	Dj_aH_000_00957HH
BP186857	Dj_aH_000_00955HH
BP186858	Dj_aH_000_00952HH
BP186859	Dj_aH_000_00951HH
BP186860	Dj_aH_000_00945HH
BP186861	Dj_aH_000_00943HH
BP186862	Dj_aH_000_00940HH
BP186863	Dj_aH_000_00939HH
BP186864	Dj_aH_000_00937HH
BP186865	Dj_aH_000_00936HH
BP186866	Dj_aH_000_00935HH
BP186867	Dj_aH_000_00933HH
BP186868	Dj_aH_000_00932HH
BP186869	Dj_aH_000_00931HH
BP186870	Dj_aH_000_00929HH
BP186871	Dj_aH_000_00927HH
BP186872	Dj_aH_000_00926HH
BP186873	Dj_aH_000_00925HH
BP186874	Dj_aH_000_00923HH
BP186875	Dj_aH_000_00922HH
BP186876	Dj_aH_000_00921HH
BP186877	Dj_aH_000_00920HH
BP186878	Dj_aH_000_00919HH
BP186879	Dj_aH_000_00917HH
BP186880	Dj_aH_000_00916HH
BP186881	Dj_aH_000_00913HH
BP186882	Dj_aH_000_00912HH
BP186883	Dj_aH_000_00911HH
BP186884	Dj_aH_000_00908HH
BP186885	Dj_aH_000_00907HH
BP186886	Dj_aH_000_00906HH
BP186887	Dj_aH_000_00904HH
BP186888	Dj_aH_000_00903HH
BP186889	Dj_aH_000_00902HH
BP186890	Dj_aH_000_00901HH
BP186891	Dj_aH_000_00900HH
BP186892	Dj_aH_000_00899HH
BP186893	Dj_aH_000_00898HH
BP186894	Dj_aH_000_00897HH
BP186895	Dj_aH_000_00896HH
BP186896	Dj_aH_000_00895HH
BP186897	Dj_aH_000_00888HH
BP186898	Dj_aH_000_00887HH
BP186899	Dj_aH_000_00886HN
BP186900	Dj_aH_000_00885HH
BP186901	Dj_aH_000_00883HN
BP186902	Dj_aH_000_00883HH
BP186903	Dj_aH_000_00882HN
BP186904	Dj_aH_000_00882HH
BP186905	Dj_aH_000_00881HN
BP186906	Dj_aH_000_00881HH
BP186907	Dj_aH_000_00878HN
BP186908	Dj_aH_000_00878HH
BP186909	Dj_aH_000_00877HN
BP186910	Dj_aH_000_00876HN
BP186911	Dj_aH_000_00875HH
BP186912	Dj_aH_000_00874HN
BP186913	Dj_aH_000_00873HN
BP186914	Dj_aH_000_00872HN
BP186915	Dj_aH_000_00871HH
BP186916	Dj_aH_000_00870HN
BP186917	Dj_aH_000_00870HH
BP186918	Dj_aH_000_00869HN
BP186919	Dj_aH_000_00868HN
BP186920	Dj_aH_000_00867HN
BP186921	Dj_aH_000_00867HH
BP186922	Dj_aH_000_00865HN
BP186923	Dj_aH_000_00865HH
BP186924	Dj_aH_000_00864HN
BP186925	Dj_aH_000_00864HH
BP186926	Dj_aH_000_00863HN
BP186927	Dj_aH_000_00862HN
BP186928	Dj_aH_000_00862HH
BP186929	Dj_aH_000_00861HN
BP186930	Dj_aH_000_00860HH
BP186931	Dj_aH_000_00859HH
BP186932	Dj_aH_000_00858HH
BP186933	Dj_aH_000_00857HN
BP186934	Dj_aH_000_00857HH
BP186935	Dj_aH_000_00856HN
BP186936	Dj_aH_000_00856HH
BP186937	Dj_aH_000_00855HN
BP186938	Dj_aH_000_00854HN
BP186939	Dj_aH_000_00854HH
BP186940	Dj_aH_000_00852HN
BP186941	Dj_aH_000_00852HH
BP186942	Dj_aH_000_00851HN
BP186943	Dj_aH_000_00851HH
BP186944	Dj_aH_000_00850HN
BP186945	Dj_aH_000_00850HH
BP186946	Dj_aH_000_00849HN
BP186947	Dj_aH_000_00848HN
BP186948	Dj_aH_000_00847HN
BP186949	Dj_aH_000_00847HH
BP186950	Dj_aH_000_00846HN
BP186951	Dj_aH_000_00846HH
BP186952	Dj_aH_000_00845HN
BP186953	Dj_aH_000_00844HN
BP186954	Dj_aH_000_00844HH
BP186955	Dj_aH_000_00843HN
BP186956	Dj_aH_000_00841HN
BP186957	Dj_aH_000_00840HN
BP186958	Dj_aH_000_00839HN
BP186959	Dj_aH_000_00839HH
BP186960	Dj_aH_000_00837HN
BP186961	Dj_aH_000_00836HN
BP186962	Dj_aH_000_00836HH
BP186963	Dj_aH_000_00835HN
BP186964	Dj_aH_000_00835HH
BP186965	Dj_aH_000_00832HN
BP186966	Dj_aH_000_00832HH
BP186967	Dj_aH_000_00831HH
BP186968	Dj_aH_000_00830HN
BP186969	Dj_aH_000_00830HH
BP186970	Dj_aH_000_00828HH
BP186971	Dj_aH_000_00827HN
BP186972	Dj_aH_000_00827HH
BP186973	Dj_aH_000_00825HH
BP186974	Dj_aH_000_00824HH
BP186975	Dj_aH_000_00823HH
BP186976	Dj_aH_000_00822HN
BP186977	Dj_aH_000_00821HH
BP186978	Dj_aH_000_00820HN
BP186979	Dj_aH_000_00820HH
BP186980	Dj_aH_000_00819HN
BP186981	Dj_aH_000_00819HH
BP186982	Dj_aH_000_00818HH
BP186983	Dj_aH_000_00817HH
BP186984	Dj_aH_000_00816HN
BP186985	Dj_aH_000_00816HH
BP186986	Dj_aH_000_00815HH
BP186987	Dj_aH_000_00814HN
BP186988	Dj_aH_000_00810HN
BP186989	Dj_aH_000_00808HN
BP186990	Dj_aH_000_00807HN
BP186991	Dj_aH_000_00807HH
BP186992	Dj_aH_000_00806HN
BP186993	Dj_aH_000_00806HH
BP186994	Dj_aH_000_00805HH
BP186995	Dj_aH_000_00804HN
BP186996	Dj_aH_000_00804HH
BP186997	Dj_aH_000_00801HH
BP186998	Dj_aH_000_00800HN
BP186999	Dj_aH_000_00800HH
BP187000	Dj_aH_000_00799HN
BP187001	Dj_aH_000_00799HH
BP187002	Dj_aH_000_00798HN
BP187003	Dj_aH_000_00798HH
BP187004	Dj_aH_000_00797HH
BP187005	Dj_aH_000_00796HN
BP187006	Dj_aH_000_00795HH
BP187007	Dj_aH_000_00793HN
BP187008	Dj_aH_000_00793HH
BP187009	Dj_aH_000_00792HH
BP187010	Dj_aH_000_00790HH
BP187011	Dj_aH_000_00789HH
BP187012	Dj_aH_000_00788HN
BP187013	Dj_aH_000_00788HH
BP187014	Dj_aH_000_00787HN
BP187015	Dj_aH_000_00787HH
BP187016	Dj_aH_000_00786HH
BP187017	Dj_aH_000_00785HH
BP187018	Dj_aH_000_00784HH
BP187019	Dj_aH_000_00783HH
BP187020	Dj_aH_000_00782HN
BP187021	Dj_aH_000_00782HH
BP187022	Dj_aH_000_00781HN
BP187023	Dj_aH_000_00781HH
BP187024	Dj_aH_000_00780HN
BP187025	Dj_aH_000_00779HN
BP187026	Dj_aH_000_00779HH
BP187027	Dj_aH_000_00778HN
BP187028	Dj_aH_000_00778HH
BP187029	Dj_aH_000_00777HN
BP187030	Dj_aH_000_00777HH
BP187031	Dj_aH_000_00776HN
BP187032	Dj_aH_000_00776HH
BP187033	Dj_aH_000_00775HN
BP187034	Dj_aH_000_00775HH
BP187035	Dj_aH_000_00774HN
BP187036	Dj_aH_000_00774HH
BP187037	Dj_aH_000_00773HH
BP187038	Dj_aH_000_00772HN
BP187039	Dj_aH_000_00772HH
BP187040	Dj_aH_000_00771HN
BP187041	Dj_aH_000_00770HN
BP187042	Dj_aH_000_00770HH
BP187043	Dj_aH_000_00769HN
BP187044	Dj_aH_000_00768HN
BP187045	Dj_aH_000_00768HH
BP187046	Dj_aH_000_00767HN
BP187047	Dj_aH_000_00766HH
BP187048	Dj_aH_000_00764HN
BP187049	Dj_aH_000_00764HH
BP187050	Dj_aH_000_00763HN
BP187051	Dj_aH_000_00763HH
BP187052	Dj_aH_000_00762HN
BP187053	Dj_aH_000_00760HH
BP187054	Dj_aH_000_00758HH
BP187055	Dj_aH_000_00757HN
BP187056	Dj_aH_000_00754HH
BP187057	Dj_aH_000_00750HN
BP187058	Dj_aH_000_00749HN
BP187059	Dj_aH_000_00748HN
BP187060	Dj_aH_000_00747HN
BP187061	Dj_aH_000_00747HH
BP187062	Dj_aH_000_00745HH
BP187063	Dj_aH_000_00744HH
BP187064	Dj_aH_000_00743HN
BP187065	Dj_aH_000_00742HN
BP187066	Dj_aH_000_00742HH
BP187067	Dj_aH_000_00741HN
BP187068	Dj_aH_000_00740HN
BP187069	Dj_aH_000_00740HH
BP187070	Dj_aH_000_00739HN
BP187071	Dj_aH_000_00737HN
BP187072	Dj_aH_000_00737HH
BP187073	Dj_aH_000_00731HH
BP187074	Dj_aH_000_00730HH
BP187075	Dj_aH_000_00729HH
BP187076	Dj_aH_000_00728HN
BP187077	Dj_aH_000_00726HN
BP187078	Dj_aH_000_00726HH
BP187079	Dj_aH_000_00725HN
BP187080	Dj_aH_000_00725HH
BP187081	Dj_aH_000_00724HN
BP187082	Dj_aH_000_00724HH
BP187083	Dj_aH_000_00722HN
BP187084	Dj_aH_000_00722HH
BP187085	Dj_aH_000_00721HN
BP187086	Dj_aH_000_00720HN
BP187087	Dj_aH_000_00720HH
BP187088	Dj_aH_000_00719HN
BP187089	Dj_aH_000_00719HH
BP187090	Dj_aH_000_00718HN
BP187091	Dj_aH_000_00718HH
[truncated: 5,365 more rows]
